# Supplementary material for: Changes in the Sensory Odor Profile during Chorizo Maturation and Their Relationship with Volatile Compound Patterns by Partial Least Square Regression (PLS)
Source: Foods. 2023 Feb 22;12(5):932. doi: 10.3390/foods12050932 (PMC10000412; doi:10.3390/foods12050932)
Supplement: Supplementary file 1 [file foods-12-00932-s001.zip]

Archive with 1 entries (1 files):
- foods-2188203-supplementary.pdf
